# Supplementary material for: Implicit Causality and Pronoun Resolution in Intersubjective Discourse Relations
Source: Front Psychol. 2022 May 10;13:866103. doi: 10.3389/fpsyg.2022.866103 (PMC9127503; doi:10.3389/fpsyg.2022.866103)
Supplement: Supplementary file 1 [file Table_1.XLSX]

## Sheet: verbs
NP1-biased verbs							NP2-biased verbs
			NP1 (%)	NP2 (%)	others (%)					NP1 (%)	NP2 (%)	others (%)
1	震惊	shock, surprise	92.31	7.69	0		1	安慰	comfort, console	5.13	94.86	0
2	激怒	incense, enrage	89.74	10.26	0		2	厌恶	detest	7.69	92.31	0
3	惹恼	peeve, nettle	87.18	12.82	0		3	嫉妒	envy	7.69	89.74	2.56
4	欺骗	cheat	87.18	12.82	0		4	痛骂	scold	12.82	87.18	0
5	惹烦	bother	87.18	10.26	2.56		5	警告	warn	12.82	87.18	0
6	打扰	disturb	84.62	15.38	0		6	数落	rebuke	10.26	87.18	2.56
7	辜负	disappoint	84.62	12.82	2.56		7	敬畏	respect	10.26	87.18	2.56
8	触怒	enrage	84.62	12.82	2.56		8	珍惜	value, treasure	15.38	84.62	0
9	启发	inspire	82.05	17.95	0		9	重视	attach importance to	15.38	84.62	0
10	忘记	forget	82.05	17.95	0		10	嘲讽	taunt	15.38	84.62	0
11	打动	make someone touched	82.05	17.95	0		11	招募	recruit	12.82	84.62	2.56
12	感动	make someone moved	82.05	15.38	2.56		12	纠正	correct	15.38	82.05	2.56
13	刺激	stimulate	79.49	20.51	0		13	谴责	condemn	15.38	82.05	2.56
14	辞别	leave	79.49	15.38	5.13		14	赞美	praise	15.38	82.05	2.56
15	吸引	attract	76.92	23.08	0		15	排斥	repel	12.82	82.05	5.13
16	陷害	victimize	76.92	23.08	0		16	疏远	distance from	17.95	79.49	2.56
17	扰乱	unsettle	76.92	23.08	0		17	仇视	view someone with hostility	17.95	79.49	2.56
18	出卖	betray, sell out	74.36	25.64	0		18	驱逐	banish	17.95	79.49	2.56
19	挫败	foil	74.36	25.64	0		19	鄙视	despise	15.38	79.49	5.13
20	违背	disobey	74.36	23.08	2.56		20	怪罪	blame	23.08	76.92	0
21	玩弄	play with	74.36	23.08	2.56		21	更正	correct	23.08	76.92	0
22	击退	beat off	71.79	28.21	0		22	追究	ascertain	17.95	76.92	5.13
23	引诱	tantalize, entice	71.79	23.08	5.13		23	嫁给	marry	25.64	74.36	0
24	愚弄	fool	69.23	30.77	0		24	劝告	counsel	23.08	74.36	2.56
25	撞倒	hit	69.23	25.64	5.13		25	痛打	beat severely	23.08	74.36	2.56
26	说服	persuade	66.67	33.33	0		26	护送	escort	25.64	71.79	2.56
27	背叛	betray	66.67	30.77	2.56		27	告发	turn someone in	25.64	69.23	5.13
28	诋毁	vilify	66.67	30.77	2.56		28	打伤	wound	23.08	69.23	7.69
29	迷惑	bewilder	66.67	30.77	2.56		29	安抚	pacify	30.77	66.67	2.56
30	梦到	dream about	66.67	23.08	10.26		30	催促	hurry	28.21	66.67	5.13
31	骚扰	harass	64.1	30.77	5.13		31	原谅	forgive	25.64	66.67	7.69
32	忍受	tolerate	64.1	30.77	5.13		32	奉承	flatter	30.77	64.1	5.13

## Sheet: Experiment 1
item	condition	materials in Chinese	materials in English (translated)	natual pause between C1 and C2 (ms)	log-frequency of each segment in C2 (SUBTLEX-CH-WF)					mean log-frequency of C2	syntactic comprexity of C2 (1 for complex and 0 for simple)	semantic role of TA in C2 (1 for agent TA and 0 for non-agent TA)
1	a	上午春丽震惊了小静，因为TA破了游泳纪录。	Chunli surprised Xiaojing in the morning, because TA broke the swimming record.	332	3.4562	5.9761	2.9504	2.8202		3.80072	1	1
1	b	上午春丽震惊了小静，因为TA一直期待很低。	Chunli surprised Xiaojing in the morning, because TA has always had a low expectation.	298	4.3901	3.2395	5.3023	3.2601		4.048	1	0
1	c	上午春丽安慰了小静，因为TA失去参赛资格。	Chunli comforted Xiaojing in the morning, because TA lost the eligibility for the competition.	300	3.8003	2.6474	2.9996			3.1491	1	0
1	d	上午春丽安慰了小静，因为TA感到特别同情。	Chunli comforted Xiaojing in the morning, because TA felt very sympathetic.	380	3.8203	3.8532	2.9201			3.5312	1	0
2	a	确实苏明激怒了周海，因为TA说话口无遮拦。	Suming did infuriate Zhouhai, because TA had a big mouth.	358	3.9535	3.6156	3.8227	1.4472		3.20975	0	0
2	b	确实苏明激怒了周海，因为TA受不了被监视。	Suming did infuriate Zhouhai, because TA couldn’t stand being watched.	320	3.0648	5.2028	3.3189			3.86217	1	0
2	c	确实苏明很厌恶周海，因为TA行为很不检点。	Suming did loathe Zhouhai, because TA has bad conduct.	371	3.531	5.3023	5.8383	1.4771		4.03717	0	0
2	d	确实苏明很厌恶周海，因为TA无法接受洁癖。	Suming did loathe Zhouhai, because TA can’t accept a neat freak.	452	3.9152	3.8718	1.5441			3.11037	1	0
3	a	确实郑杰惹烦了小刚，因为TA一直问这问那。	Zhengjie surely annoyed Xiaogang, because TA kept asking questions.	325	4.3901	4.3108	5.4579	5.279		4.85945	0	1
3	b	确实郑杰惹烦了小刚，因为TA受不了被唠叨。	Zhengjie surely annoyed Xiaogang, because TA couldn’t stand being nagged.	380	3.0648	5.2028	2.4579			3.57517	1	0
3	c	确实郑杰很嫉妒小刚，因为TA从来不掉头发。	Zhengjie surely envied Xiaogang, because TA never loses hair.	405	2.2648	4.2079	3.5971			3.3566	1	0
3	d	确实郑杰很嫉妒小刚，因为TA从小没有母亲。	Zhengjie surely envied Xiaogang, because TA grew up as a motherless child.	364	2.5416	5.0344	3.792			3.78933	1	0
4	a	昨天小莉惹恼了付海，因为TA做事毛毛躁躁。	Xiaoli nettled Fuhai yesterday, because TA worked carelessly.	404	2.6042	0.301				1.4526	0	0
4	b	昨天小莉惹恼了付海，因为TA讨厌被人说教。	Xiaoli nettled Fuhai yesterday, because TA hated being sermonized.	437	3.7552	5.2028	5.2898	2.1399		4.09692	1	1
4	c	昨天小莉数落了付海，因为TA忘记去交电费。	Xiaoli scolded Fuhai yesterday, because TA forgot to pay for the electricity.	372	3.5601	5.2123	3.558	1.7076		3.5095	1	1
4	d	昨天小莉数落了付海，因为TA没有收到礼物。	Xiaoli scolded Fuhai yesterday, because TA didn’t receive the gift.	493	5.0344	3.6632	3.6008			4.09947	1	1
5	a	确实小柯欺骗了建国，因为TA实在迫不得已。	Xiaoke certainly beguiled Jianguo, because TA didn't have a choice.	356	3.5348	1.7709				2.65285	0	0
5	b	确实小柯欺骗了建国，因为TA防范意识很低。	Xiaoke certainly beguiled Jianguo, because TA has low awareness of prevention.	397	2.0531	3.5185	5.3023	3.2601		3.5335	1	0
5	c	确实小柯很敬畏建国，因为TA工作资历很老。	Xiaoke certainly respects Jianguo, because TA has rich working experience.	443	4.4799	1.7559	5.3023	4.2162		3.93858	1	0
5	d	确实小柯很敬畏建国，因为TA还是职场新人。	Xiaoke certainly respects Jianguo, because TA is just a newcomer in the workplace.	358	4.301	2.5786				3.4398	1	0
6	a	昨天贝贝辜负了庄静，因为TA比赛排名垫底。	Beibei disappointed Zhuangjing yesterday, because TA ranked bottom in the competition.	364	4.0304	2.3096	2.3729			2.9043	1	0
6	b	昨天贝贝辜负了庄静，因为TA一直寄予厚望。	Beibei disappointed Zhuangjing yesterday, because TA has always been thought highly of.	402	4.3901	1.4914	1.2553			2.37893	1	1
6	c	昨天贝贝痛骂了庄静，因为TA弄丢了小柯基。	Beibei scolded Zhuangjing yesterday, because TA lost corgi.	504	4.1327	3.6115	5.9761	4.5437		4.566	0	1
6	d	昨天贝贝痛骂了庄静，因为TA实在忍无可忍。	Beibei scolded Zhuangjing yesterday, because TA was at the end of patience.	437	3.5348	1.8195				2.67715	0	0
7	a	刚才小乔触怒了黄灿，因为TA张口就是要钱。	Xiaoqiao irritated Huangcan just now, because TA kept asking for money.	411	1.4314	4.4493	5.3778	4.4657		3.93105	1	1
7	b	刚才小乔触怒了黄灿，因为TA受够了被控制。	Xiaoqiao irritated Huangcan just now, because TAhas had enough of being controlled.	378	3.8896	4.0936	5.9761	5.2028	3.7431	4.58104	1	0
7	c	刚才小乔警告了黄灿，因为TA违反交通规则。	Xiaoqiao warned Huangcan just now, because TA violated the traffic rules.	393	2.9101	2.9818	3.1928			3.02823	1	1
7	d	刚才小乔警告了黄灿，因为TA感觉受到冒犯。	Xiaoqiao warned Huangcan just now, because TA felt offended.	413	4.3287	3.4634	2.9523			3.58147	1	0
8	a	刚才小红打扰了雅莉，因为TA一直啰哩啰嗦。	Xiaohong bothered Yali just now, because TA was always droning on something.	361	4.3901					4.3901	0	0
8	b	刚才小红打扰了雅莉，因为TA正在专心看书。	Xiaohongbothered Yali just now, because TA was concentrating on reading.	436	3.823	2.6839	5.0109	3.8544		3.84305	1	1
8	c	刚才小红招募了雅莉，因为TA表现非常突出。	Xiaohong recruited Yali just now, because TA had an outstanding performance.	333	3.8502	4.431	2.4065			3.56257	1	0
8	d	刚才小红招募了雅莉，因为TA想要留住人才。	Xiaohong recruited Yali just now, because TA wanted to retain talents.	417	5.3267	5.3778	2.2201	2.6464		3.89275	1	0
9	a	确实徐帆感动了露露，因为TA一直不离不弃。	Xufan did move Lulu, because TA was always by the side.	395	4.3901	5.8383	3.7845	2.7135		4.1816	0	0
9	b	*确实徐帆感动了露露，因为TA觉得有了依靠。	Xufan did move Lulu, because TA had someone to depend on.	457	4.708	5.4611	5.9761	2.7774		4.73065	1	0
9	c	确实徐帆很排斥露露，因为TA喜欢窥探隐私。	Xufan did hate Lulu, because TA liked to pry into others privacy.	394	4.6641	1.7993	2.7435			3.06897	1	0
9	d	确实徐帆很排斥露露，因为TA感到性格不合。	Xufan did hate Lulu, because TA felt the incompatibility of their personality.	549	3.8203	2.8028	1.8976			2.84023	1	0
10	a	之前彩霞辞别了小高，因为TA想要独自闯荡。	Caixia bade adieu to Xiaogao before, because TA wanted to make a living alone.	357	5.3267	5.3778	3.1103	1.301		3.77895	1	0
10	b	之前彩霞辞别了小高，因为TA没了利用价值。	Caixia bade adieu to Xiaogao before, because TA had no value.	420	5.2028	5.9761	3.4883	3.2297		4.47422	1	0
10	c	之前彩霞很珍惜小高，因为TA待人无微不至。	Caixia cherished Xiaogao before, because TA treated people considerately.	375	1.5315	1.2553				1.3934	0	0
10	d	之前彩霞很珍惜小高，因为TA需要一个帮手。	Caixia cherished Xiaogao before, because TA needed an assistant.	410	4.647	5.0672	2.5563			4.09017	1	0
11	a	确实小易启发了永琪，因为TA想法特别超前。	Xiaoyi inspired Yongqi indeed, because TA had a profound thinking.	388	3.6603	3.8532	1.5315			3.015	1	0
11	b	*确实小易启发了永琪，因为TA觉得恍然大悟。	Xiaoyi inspired Yongqi indeed, because TA was suddenly enlightened.	414	4.708	1.1139				2.91095	0	0
11	c	确实小易很重视永琪，因为TA拥有很大潜力。	Xiaoyi treasures Yongqi indeed, because TA has considerable potential.	388	3.6301	5.3023	4.6538	2.6767		4.06572	1	0
11	d	确实小易很重视永琪，因为TA十分爱惜人才。	Xiaoyi treasures Yongqi indeed, because TA cherishes talents.	402	3.2788	1.5051	2.6464			2.47677	1	1
12	a	之前航航忘记了慧芳，因为TA生了一场重病。	Hanghang forgot Huifang before, because TA fell seriously ill.	380	3.7646	5.9761	5.3088	4.0399	1.7709	4.17206	1	0
12	b	之前航航忘记了慧芳，因为TA已经去世太久。	Hanghang forgot Huifang before, because TA had been past for a long time.	458	4.7141	3.1951	0.4771			2.79543	1	0
12	c	之前航航嘲讽了慧芳，因为TA动作特别滑稽。	Hanghang laughed at Huifang before, because TA acted comically.	434	3.4648	3.8532	2.6107			3.30957	1	0
12	d	之前航航嘲讽了慧芳，因为TA为人尖酸刻薄。	Hanghang laughed at Huifang before, because TA was very mean.	415	2.2648	1.699	2.5866			2.18347	0	0
13	a	刚才大雄打动了苗苗，因为TA送了一份大礼。	Daxiong moved Miaomiao just now, because TA sent a gift.	380	4.121	5.9761	5.3088	4.0066	0.4771	3.97792	1	1
13	b	刚才大雄打动了苗苗，因为TA从来没被爱过。	Daxiong moved Miaomiao just now, because TA had never been cared for.	369	3.9335	5.2028	5.2028	4.4931	5.0507	4.77658	1	0
13	c	刚才大雄纠正了苗苗，因为TA回答粗心大意。	Daxiong corrected Miaomiao just now, because TA made a mistake in answering.	359	3.6096	1.415				2.5123	0	0
13	d	刚才大雄纠正了苗苗，因为TA发现很多问题。	Daxiong corrected Miaomiao just now, because TA found many problems.	408	4.2961	4.1724	4.5233			4.3306	1	1
14	a	昨天毛毛刺激了伊文，因为TA车技进步飞速。	Maomao upset Yiwen yesterday, because TA made a rapid progress in driving.	335	1.2788	2.8848	1.6721			1.94523	1	0
14	b	昨天毛毛刺激了伊文，因为TA没想过被超越。	Maomao upset Yiwen yesterday, because TA didn't expect to be surpassed.	378	5.2028	5.3267	5.0507	5.2028	2.6375	4.6841	1	0
14	c	昨天毛毛谴责了伊文，因为TA总是弄丢文件。	Maomao reproached Yiwen yesterday, because TA always lost documents.	352	3.9321	4.1327	3.6115	3.431		3.77682	1	1
14	d	昨天毛毛谴责了伊文，因为TA工作要求严格。	Maomao reproached Yiwen yesterday, because TA was strict with work.	620	4.4799	3.7174	2.8363			3.67787	1	0
15	a	今天小南吸引了刘静，因为TA穿搭很有品味。	Xiaonan attracted Liujing today, because TA had good taste in clothes.	377	4.1331	3.2251	5.3023	5.4611	2.5263	4.12958	0	0
15	b	今天小南吸引了刘静，因为TA羡慕完美身材。	Xiaonan attracted Liujing today, because TA admired the perfect figure.	411	2.433	3.6164	2.8627			2.9707	1	0
15	c	今天小南赞美了刘静，因为TA口语特别流利。	Xiaonan praised Liujing today, because TA spoke the common tongue fluently.	407	1.2304	3.8532	1.6812			2.25493	1	0
15	d	今天小南赞美了刘静，因为TA一直仰慕强者。	Xiaonan praised Liujing today, because TA has always admired the great people.	339	4.3901	1.9085	2.017			2.77187	1	0
16	a	昨天蓉蓉陷害了朱燕，因为TA想要祸水东引。	Rongrong tried to sabotage Zhuyan yesterday, because TA wanted to shift the blame onto others.	351	5.3267	5.3778	1.301			4.00183	1	1
16	b	昨天蓉蓉陷害了朱燕，因为TA看着涉世不深。	Rongrong tried to sabotage Zhuyan yesterday, because TA seemed to be wet behind the ears.	431	5.0109	5.0004				5.00565	1	0
16	c	昨天蓉蓉鄙视了朱燕，因为TA考试投机取巧。	Rongrong despised Zhuyan yesterday, because TA cheated in the exam.	449	3.0175	1.2304				2.12395	0	1
16	d	昨天蓉蓉鄙视了朱燕，因为TA很看不惯作弊。	Rongrong despised Zhuyan yesterday, because TA detested cheating.	430	5.3023	1.699	2.6542			3.2185	1	0
17	a	刚才小赵扰乱了冬雨，因为TA不按套路出牌。	Xiaozhao disturbed Dongyu right now, because TA did something unexpected	374	5.8383	3.5743	1.7324	4.6313	3.3204	3.81934	1	0
17	b	刚才小赵扰乱了冬雨，因为TA正在思考问题。	Xiaozhao disturbed Dongyu right now, because TA was thinking about the question.	417	3.823	3.0842	4.5233			3.81017	1	1
17	c	刚才小赵疏远了冬雨，因为TA向来不受待见。	Xiaozhao alienated Dongyu right now, because TA was not endeared.	414	1.7924	5.8383	3.8896			3.8401	1	0
17	d	刚才小赵疏远了冬雨，因为TA不想引起矛盾。	Xiaozhao alienated Dongyu right now, because TA didn't want to cause conflicts.	455	5.8383	5.3267	3.218	2.7135		4.27412	1	1
18	a	确实丁敏违背了晓雅，因为TA向来不畏强权。	Dingmin did go against Xiaoya, because TA is always fearless of power.	488	1.7924	1.2553	1.2553			1.43433	1	0
18	b	确实丁敏违背了晓雅，因为TA不是民心所向。	Dingmin did go against Xiaoya, because TA did not win public will.	483	2.5752	1.0414				1.8083	0	0
18	c	确实丁敏很仇视晓雅，因为TA夺走很多土地。	Dingmin did hate Xiaoya, because TA had taken lands away.	525	3.1099	4.8146	4.1724	3.0496		3.78662	1	1
18	d	确实丁敏很仇视晓雅，因为TA蒙受不明之冤。	Dingmin did hate Xiaoya, because TA suffered the injustice.	478	1.3222	2.5866	4.1988	1.6232		2.4327	1	0
19	a	昨天佳乐玩弄了王立，因为TA喜欢看人出糗。	Jiale made fun of Wangli yesterday, because TA liked to embarrassing others.	396	4.6641	5.0109	5.2898			4.98827	1	0
19	b	昨天佳乐玩弄了王立，因为TA过于头脑简单。	Jiale made fun of Wangli yesterday, because TA was simple-minded.	426	2.6803	2.9708	3.7066			3.11923	0	0
19	c	昨天佳乐驱逐了王立，因为TA是个不速之客。	Jiale drove Wangli out yesterday, because TAvisited in an improper time.	469	5.9767	5.2403	1.7559			4.3243	0	0
19	d	昨天佳乐驱逐了王立，因为TA拥有这个权利。	Jiale drove Wangli out yesterday, because TA had the right to do so.	412	3.6301	4.9641	3.3179			3.9707	1	0
20	a	确实李雪引诱了成祥，因为TA深知此法有用。	Lixue seduced Chengxiang, because TA knew this was a useful way.	475	1.6902	0.6021	2.7177			1.67	1	0
20	b	确实李雪引诱了成祥，因为TA非常容易上钩。	Lixue seduced Chengxiang, because TA could easily be taken in.	461	4.431	3.7115	2.3856			3.50937	1	0
20	c	确实李雪追究了成祥，因为TA办事漏洞百出。	Lixue hold Chengxiang to account, because TA had always made mistakes.	434	2.5635	1.301				1.93225	0	0
20	d	确实李雪追究了成祥，因为TA为人公私分明。	Lixue hold Chengxiang to account, because TA was an upright person in work.	440	2.2648	1.5911	1.9731			1.943	0	0
21	a	上午项东出卖了小强，因为TA遭到威逼利诱。	Xiangdong betrayed Xiaoqiang in the morning, because TA was bribed and threatened.	310	2.721	1.2304	0.699			1.55013	0	0
21	b	上午项东出卖了小强，因为TA过于轻信朋友。	Xiangdong betrayed Xiaoqiang in the morning, because TA was too credulous of friends.	358	2.6803	1.6232	4.4153			2.90627	1	0
21	c	上午项东怪罪了小强，因为TA连闯三个红灯。	Xiangdong blamed Xiaoqiang in the morning, because TA went through three red lights.	433	3.8868	2.7356	4.2283	5.2403	2.3766	3.69352	1	1
21	d	上午项东怪罪了小强，因为TA觉得不该浪费。	Xiangdong blamed Xiaoqiang in the morning, because TA didn’t think extravagance is good.	373	4.708	5.8383	4.5336	3.4223		4.62555	1	0
22	a	刚才小宝挫败了文杰，因为TA连拿五局胜利。	Xiaobao defeated Wenjie just now, because TA won five consecutive games.	458	3.8868	4.51	3.7711	3.5518	3.2477	3.79348	1	1
22	b	刚才小宝挫败了文杰，因为TA输得落花流水。	Xiaobao defeated Wenjie just now, because TA failed a lot.	385	3.4967	5.022				4.25935	0	0
22	c	刚才小宝更正了文杰，因为TA汇报错了信息。	Xiaobao corrected Wenjie just now, because TA reported wrong information.	380	2.7551	4.5583	5.9761	3.5711		4.21515	1	0
22	d	刚才小宝更正了文杰，因为TA熟知事件经过。	Xiaobao corrected Wenjie just now, because TA knew what had happened.	350	1.8808	3.4431	3.3524			2.8921	1	0
23	a	昨天小雅梦到了阳阳，因为TA十分怀念过去。	Xiaoya dreamed of Yangyang yesterday, because TA missed the old days.	400	3.2788	2.7738	4.1299			3.39417	1	0
23	b	昨天小雅梦到了阳阳，因为TA生前经常帮人。	Xiaoya dreamed of Yangyang yesterday, because TA always helped others during lifetime.	370	2.2742	3.5269	4.5023	5.2898		3.8983	1	1
23	c	昨天小雅劝告了阳阳，因为TA其实本性不坏。	Xiaoya advised Yangyang yesterday, because TA was not intrinsically bad.	441	3.8492	2.4713	5.8383	3.8944		4.0133	1	0
23	d	昨天小雅劝告了阳阳，因为TA希望看到进步。	Xiaoya advised Yangyang yesterday, because TA wished to see progress.	607	4.4258	4.4279	2.8848			3.91283	1	0
24	a	中午王婷撞倒了晓晓，因为TA开车非常鲁莽。	Wangting hit Xiaoxiao at noon, because TA was driving carelessly.	442	3.276	4.431	2.2601			3.32237	1	0
24	b	中午王婷撞倒了晓晓，因为TA挡在马路中间。	Wangting hit Xiaoxiao at noon, because TA blocked in the way.	333	2.9581	5.6332	2.5539	3.2025		3.58693	1	1
24	c	中午王婷痛打了晓晓，因为TA划了别人的车。	Wangting beat Xiaoxiao at noon, because TA scratched the car.	404	2.9294	5.9761	4.0649	4.3797		4.33752	1	1
24	d	中午王婷痛打了晓晓，因为TA无处发泄怒火。	Wangting beat Xiaoxiao at noon, because TA had nowhere to vent anger.	344	2.243	2.5922	2.3118			2.38233	1	0
25	a	昨天王浩击退了小叶，因为TA准备十分充分。	Wanghao defeat Xiaoye yesterday, because TA was well prepared.	361	4.3464	3.2788	2.7126			3.44593	1	0
25	b	昨天王浩击退了小叶，因为TA没有多少实力。	Wanghao defeat Xiaoye yesterday, because TA was powerless.	327	5.0344	3.9985	2.7642			3.93237	1	0
25	c	昨天王浩打伤了小叶，因为TA说话十分过分。	Wanghao wounded Xiaoye yesterday, because TA was too outspoken.	375	3.9535	3.2788	3.0366			3.42297	1	0
25	d	昨天王浩打伤了小叶，因为TA实在气急败坏。	Wanghao wounded Xiaoye yesterday, because TA got exasperated.	364	3.5348	1.4314				2.4831	0	0
26	a	上周佳丽愚弄了小林，因为TA其实早有预谋。	Jiali fooled Xiaolin last week, because TA planned it.	344	3.8492	4.0858	5.4611	2.1875		3.8959	1	1
26	b	上周佳丽愚弄了小林，因为TA反应特别迟钝。	Jiali fooled Xiaolin last week, because TA was dull.	378	3.417	3.8532	2.3404			3.20353	1	0
26	c	上周佳丽嫁给了小林，因为TA帅气而且靠谱。	Jiali married Xiaolin last week, because TA was handsome and reliable.	329	2.3263	4.2879				3.3071	1	0
26	d	上周佳丽嫁给了小林，因为TA没有别的选择。	Jiali married Xiaolin last week, because TA had no other choice.	282	5.0344	3.7931	3.8968			4.24143	1	0
27	a	昨天宏毅背叛了培培，因为TA没能经住诱惑。	Hongyi betrayed Peipei yesterday, because TA succumbed to the temptation.	308	5.2028	5.2218		2.7218		4.38213	1	0
27	b	昨天宏毅背叛了培培，因为TA做事过于强势。	Hongyi betrayed Peipei yesterday, because TA was too dominant.	333	2.6042	2.6803	2.3181			2.5342	1	0
27	c	昨天宏毅护送了培培，因为TA喝得烂醉如泥。	Hongyi escorted Peipei yesterday, because TA was very drunk.	360	4.1463	5.022				4.58415	0	1
27	d	昨天宏毅护送了培培，因为TA觉得很不放心。	Hongyi escorted Peipei yesterday, because TA was very worried.	371	4.708	5.3023	5.8383	3.0584		4.72675	1	0
28	a	确实飞宇诋毁了梦佳，因为TA习惯背后捅刀。	Feiyu calumniated Mengjia, because TA was used to stabbing in the back.	378	3.3469	3.0607	2.7745	3.4379		3.155	1	1
28	b	确实飞宇诋毁了梦佳，因为TA过于出类拔萃。	Feiyu calumniated Mengjia, because TA was too outstanding.	429	2.6803	1.8692				2.27475	0	0
28	c	确实飞宇告发了梦佳，因为TA经常贪污受贿。	Feiyu prosecuted Mengjia, because TA often took bribes.	349	3.5269	1.8261	1.699			2.35067	0	1
28	d	确实飞宇告发了梦佳，因为TA为人非常正直。	Feiyu prosecuted Mengjia, because TA was upright and honest.	339	2.2648	4.431	2.5092			3.06833	1	0
29	a	昨天糖糖迷惑了小冯，因为TA耍了一点心机。	Tangtang confused Xiaofeng yesterday, because TA played a trick.	344	3.261	5.9761	4.3084	1.2041		3.6874	1	0
29	b	昨天糖糖迷惑了小冯，因为TA十分麻痹大意。	Tangtang confused Xiaofeng yesterday, because TA let down the guard.	404	3.2788	2.1818	1.9294			2.46333	0	0
29	c	昨天糖糖原谅了小冯，因为TA决定悔过自新。	Tangtang forgave Xiaofeng yesterday, because TA decided to mend ways.	375	4.0136	0.6021				2.30785	0	1
29	d	昨天糖糖原谅了小冯，因为TA不想继续僵持。	Tangtang forgave Xiaofeng yesterday, because TA wanted to break the ice.	368	5.8383	5.3267	4.1213	1.2304		4.12918	1	0
30	a	刚才宇童骚扰了小康，因为TA觉得特别寂寞。	Yutong harassed Xiaokang just now, because TA felt bored.	459	4.708	3.8532	2.6646			3.74193	1	0
30	b	刚才宇童骚扰了小康，因为TA长得十分漂亮。	Yutong harassed Xiaokang just now, because TA was attractive.	443	4.0854	5.022	3.2788	4.0427		4.10722	1	0
30	c	刚才宇童催促了小康，因为TA出门十分磨叽。	Yutong urged Xiaokang just now, because TA was a slowpoke.	374	2.8129	3.2788				3.04585	1	0
30	d	刚才宇童催促了小康，因为TA着急出门打车。	Yutong urged Xiaokang just now, because TA wasin a hurry to take a taxi.	393	2.8451	2.8129	1.7634			2.4738	1	1
31	a	昨天海州忍受了沛文，因为TA需要维护关系。	Haizhou tolerated Peiwen yesterday, because TA had to maintain relationship.	305	4.647	2.6138	4.024			3.7616	1	0
31	b	昨天海州忍受了沛文，因为TA只是初次犯错。	Haizhou tolerated Peiwen yesterday, because TA made mistakes for the first time.	365	4.3266	2.1959	3.6175	4.5583		3.67457	1	1
31	c	昨天海州安抚了沛文，因为TA没被大学录取。	Haizhou comforted Peiwen yesterday, because TA was not accepted by the university.	325	5.2028	4.8175	3.6488	2.4265		4.0239	1	0
31	d	昨天海州安抚了沛文，因为TA见不得人流泪。	Haizhou comforted Peiwen yesterday, because TA was softhearted.	330	1.8633	2.243				2.05315	1	0
32	a	昨晚嘉莲说服了立雪，因为TA觉得要有规划。	Jialian convinced Lixue last night, because TA thought that organizing in advance is necessary.	360	4.708	5.3778	5.4611	2.3541		4.47525	1	0
32	b	昨晚嘉莲说服了立雪，因为TA没有什么主见。	Jialian convinced Lixue last night, because TA had no idea.	369	5.0344	5.3739	1.6721			4.0268	1	0
32	c	昨晚嘉莲奉承了立雪，因为TA手里资源很多。	Jialian flattered Lixue last night, because TA had a bunch of resources.	362	3.197	2.7007	4.1724			3.3567	1	0
32	d	昨晚嘉莲奉承了立雪，因为TA想要得到晋升。	Jialian flattered Lixue last night, because TA got promoted.	375	5.3267	5.3778	4.0488	1.9731		4.1816	1	0
		Notes. The two sentences with asterisk (*) are subjective causal relations (epistemic domain).

## Sheet: Experiment 2
item	condition	materials in Chinese	materials in English (translated)	log-frequency of each segment in C2 (SUBTLEX-CH-WF)					mean log-frequency of C2	syntactic comprexity of C2 (1 for complex and 0 for simple)	semantic role of TA in C2 (1 for agent TA and 0 for non-agent TA)
1	a	上周春丽震惊了小静，虽然TA只是正常发挥。	Chunli surprised Xiaojing last week, although TA just performed within the call of duty.	4.3266	3.6315	2.8982			3.61877	1	1
1	b	上周春丽震惊了小静，虽然TA早有心理准备。	Chunli surprised Xiaojing last week, although TA had been mentally prepared.	4.0858	5.4611	3.3328	4.3464		4.30653	0	0
1	c	上周春丽安慰了小静，虽然TA并不是很领情。	Chunli comforted Xiaojing last week, although TA did not really appreciate it.	4.2877	2.5752	5.3023	1.415		3.39505	1	1
1	d	上周春丽安慰了小静，虽然TA只是假意敷衍。	Chunli comforted Xiaojing last week, although TA just did it perfuctorily.	4.3266	1.0792	1.8513			2.41903	1	1
2	a	确实苏明激怒了周海，虽然TA只是说了实话。	Suming did infuriate Zhouhai, although TA just told the truth.	4.3266	5.3559	5.9761	3.2504		4.72725	1	1
2	b	确实苏明激怒了周海，虽然TA平时很少动怒。	Suming did infuriate Zhouhai, although TA rarely gets angry.	2.8089	5.3023	3.7263	1.2553		3.2732	1	0
2	c	确实苏明很厌恶周海，虽然TA并没那么讨厌。	Suming did feel disgust for Zhouhai, although TA is not that annoying.	4.2877	5.2028	4.6211	3.7552		4.4667	1	0
2	d	确实苏明很厌恶周海，虽然TA嘴上从来不说。	Suming did feel disgust for Zhouhai, although TA never says it.	3.9301	5.0583	3.9335	5.8383	5.3559	4.82322	1	0
3	a	确实郑杰惹烦了小刚，虽然TA说话十分小心。	Zhengjie surely annoyed Xiaogang, although TA was cautious in saying.	3.9535	3.2788	3.8465			3.69293	1	0
3	b	确实郑杰惹烦了小刚，虽然TA很少反感别人。	Zhengjie surely annoyed Xiaogang, although TA rarely loathes others.	5.3023	3.7263	2.2856	4.0649		3.84478	1	0
3	c	确实郑杰很嫉妒小刚，虽然TA一点都没察觉。	Zhengjie surely envied Xiaogang, although TA didn’t know it.	4.3084	5.2495	5.2028	2.5527		4.32835	1	0
3	d	确实郑杰很嫉妒小刚，虽然TA从没表现出来。	Zhengjie surely envied Xiaogang, although TA never showed it.	3.5918	3.8502	4.3209			3.92097	1	0
4	a	昨天小莉惹恼了付海，虽然TA讲话非常谨慎。	Xiaoli nettled Fuhai yesterday, although TA was very careful about the way of speaking.	3.1408	4.431	2.6375			3.4031	1	0
4	b	昨天小莉惹恼了付海，虽然TA一向宽宏大量。	Xiaoli nettled Fuhai yesterday, although TA has always been lenient.	2.7076					2.7076	0	0
4	c	昨天小莉数落了付海，虽然TA已经承认错误。	Xiaoli scolded Fuhai yesterday, although TA had admitted the mistake.	4.7141	3.5533	3.5998			3.95573	1	1
4	d	昨天小莉数落了付海，虽然TA后来觉得不妥。	Xiaoli scolded Fuhai yesterday, although TA felt wrong later.	3.4378	4.708	2.2601			3.46863	1	0
5	a	确实小柯欺骗了建国，虽然TA平常为人老实。	Xiaoke certainly beguiled Jianguo, although TA is usually honest.	2.8407	2.2648	3.2082			2.77123	1	0
5	b	确实小柯欺骗了建国，虽然TA并不容易上当。	Xiaoke certainly beguiled Jianguo, although TA wasn’t easily fooled.	1.9868	3.7115	2.143			2.61377	1	0
5	c	确实小柯很敬畏建国，虽然TA并无过人之处。	Xiaoke certainly respects Jianguo, although TA is nothing special.	4.2877	3.8227	2.4082	4.1988	3.7464	3.69276	0	0
5	d	确实小柯很敬畏建国，虽然TA心里暗暗较劲。	Xiaoke certainly respects Jianguo, although TA is secretly defiant.	3.2555	1.3222	1.6232			2.06697	0	0
6	a	昨天贝贝辜负了庄静，虽然TA比赛十分努力。	Beibei disappointed Zhuangjing yesterday, although TA had been working really hard in the competition.	4.0304	3.2788	3.8035			3.70423	1	1
6	b	昨天贝贝辜负了庄静，虽然TA本来也不看好。	Beibei disappointed Zhuangjing yesterday, although TA had no expectations.	3.6449	5.1199	5.8383	2.4183		4.25535	1	0
6	c	昨天贝贝痛骂了庄静，虽然TA没有做错什么。	Beibei scolded Zhuangjing yesterday, although TA didn’t do anything wrong.	5.0344	5.0877	4.5583	5.3739		5.01357	1	0
6	d	昨天贝贝痛骂了庄静，虽然TA没有这个资格。	Beibei scolded Zhuangjing yesterday, although TA had no right to do so.	5.0344	4.9641	2.9996			4.3327	1	0
7	a	刚才小乔触怒了黄灿，虽然TA没说错什么话。	Xiaoqiao irritated Huangcan just now, although TA didn’t say anything wrong.	5.2028	5.3559	4.5583	5.3739	4.601	5.01838	1	0
7	b	刚才小乔触怒了黄灿，虽然TA平时很少发火。	Xiaoqiao irritated Huangcan just now, although TA rarely gets angry.	2.8089	5.3023	3.7263	2.6345		3.618	1	0
7	c	刚才小乔警告了黄灿，虽然TA只是初次犯错。	Xiaoqiao warned Huangcan just now, although it was for the first time TA made such a mistake.	4.3266	2.1959	3.6175	4.5583		3.67457	1	0
7	d	刚才小乔警告了黄灿，虽然TA没有什么依据。	Xiaoqiao warned Huangcan just now, although TA did not have any evidence.	5.0344	5.3739	2.3579			4.2554	1	0
8	a	刚才小红打扰了雅莉，虽然TA已经压低音量。	Xiaohong disturbed Yali just now, although TA had lowered the voice.	4.7141	3.2219	3.2601	2.0569		3.31325	1	1
8	b	刚才小红打扰了雅莉，虽然TA已经戴了耳塞。	Xiaohong disturbed Yali just now, although TA had worn earplugs.	4.7141	3.6006	5.9761	1.699		3.99745	1	1
8	c	刚才小红招募了雅莉，虽然TA一点也不突出。	Xiaohong recruited Yali just now, although TA did not stand out at all.	4.3084	5.1199	5.8383	2.4065		4.41828	1	0
8	d	刚才小红招募了雅莉，虽然TA其实不缺员工。	Xiaohong recruited Yali just now, although TA did not really need staff anymore.	3.8492	5.8383	2.8716	3.0527		3.90295	1	0
9	a	确实徐帆感动了露露，虽然TA用的都是套路。	Xufan did move Lulu, although TA had it all planned.	4.7196	6.226	5.2495	5.9767	1.7324	4.78084	1	0
9	b	确实徐帆感动了露露，虽然TA看着无动于衷。	Xufan did move Lulu, although TA looked Poker Face.	5.0109	5.0004	2.0128			4.00803	0	0
9	c	确实徐帆很排斥露露，虽然TA没有那么讨厌。	Xufan did hate Lulu, although TA is not that annoying.	5.0344	4.6211	3.7552			4.47023	1	0
9	d	确实徐帆很排斥露露，虽然TA表现得不明显。	Xufan did hate Lulu, although TA didn’t make it obvious.	3.8502	5.022	5.8383	3.5193		4.55745	1	0
10	a	之前彩霞辞别了小高，虽然TA走得不情不愿。	Caixia bade adieu to Xiaogao before, although TA didn’t want to go.	4.8146	5.022	5.8383	2.4298		4.52618	0	1
10	b	之前彩霞辞别了小高，虽然TA试图百般挽留。	Caixia bade adieu to Xiaogao before, although TA had tried to detain.	3.418	1.3979	1.415			2.07697	0	1
10	c	之前彩霞很珍惜小高，虽然TA只是普普通通。	Caixia once cherished Xiaogao, although TA was just a normal guy.	4.3266	1.6021				2.96435	0	0
10	d	之前彩霞很珍惜小高，虽然TA曾经想过放弃。	Caixia once cherished Xiaogao, although TA wants to give up.	3.755	5.3267	5.0507	3.6833		4.45392	1	0
11	a	确实小易启发了永琪，虽然TA只是随口一说。	Xiaoyi inspired Yongqi indeed, although TA just said it casually.	4.3266	1.7634	5.3559			3.8153	0	1
11	b	确实小易启发了永琪，虽然TA心里并不服气。	Xiaoyi inspired Yongqi indeed, although TA was not convinced.	3.2555	1.9868	1.8261			2.35613	1	0
11	c	确实小易很重视永琪，虽然TA能力非常平庸。	Xiaoyi treasured Yongqi indeed, although TA is very mediocre.	3.6166	4.431	1.9912			3.34627	1	0
11	d	确实小易很重视永琪，虽然TA抱的期望不大。	Xiaoyi treasured Yongqi indeed, although TA didn't expect much.	3.3501	6.226	2.9542	5.8383	4.6538	4.60448	1	0
12	a	之前航航忘记了慧芳，虽然TA写进了备忘录。	Hanghang forgot Huifang before, although TA put it in the memo.	4.1332	4.2464	5.9761	2.1987		4.1386	1	1
12	b	之前航航忘记了慧芳，虽然TA非常引人注目。	Hanghang forgot Huifang before, although TA was very attractive.	4.431	2.1931				3.31205	0	0
12	c	之前航航嘲讽了慧芳，虽然TA没有反应过来。	Hanghang laughed at Huifang before, although TA didn’t understand the intension of it.	5.0344	3.417	4.2101			4.2205	1	0
12	d	之前航航嘲讽了慧芳，虽然TA不是存心刁难。	Hanghang laughed at Huifang before, although TA didn’t mean it.	2.5752	1.699	1.5911			1.9551	1	1
13	a	刚才大雄打动了苗苗，虽然TA没花什么心思。	Daxiong moved Miaomiao just now, although TA didn’t put much effort into it.	5.2028	3.9517	5.3739	2.5172		4.2614	1	0
13	b	刚才大雄打动了苗苗，虽然TA不太满意礼物。	Daxiong moved Miaomiao just now, although TA was not satisfied with the gift.	5.8383	4.8139	3.1572	3.6008		4.35255	1	0
13	c	刚才大雄纠正了苗苗，虽然TA没出什么大错。	Daxiong corrected Miaomiao just now, although TA didn’t make a big mistake.	5.2028	4.6313	5.3739	4.6538	4.5583	4.88402	1	0
13	d	刚才大雄纠正了苗苗，虽然TA整体感到满意。	Daxiong corrected Miaomiao just now, although TA was generally satisfied.	2.3284	3.8203	3.1572			3.10197	1	0
14	a	昨天毛毛刺激了伊文，虽然TA无心造成伤害。	Maomao upset Yiwen yesterday, although TA didn’t mean it.	1.8865	3.3524	3.7432			2.99403	1	0
14	b	昨天毛毛刺激了伊文，虽然TA没有反应过来。	Maomao upset Yiwen yesterday, although TA didn’t realize it.	5.0344	3.417	4.2101			4.2205	1	0
14	c	昨天毛毛谴责了伊文，虽然TA没有什么过错。	Maomao reproached Yiwen yesterday, although TA didn’t do anything wrong.	5.0344	5.3739	2.444			4.2841	1	0
14	d	昨天毛毛谴责了伊文，虽然TA一般很少生气。	Maomao reproached Yiwen yesterday, although TA rarely got angry.	3.4126	5.3023	3.7263	3.583		4.00605	1	0
15	a	今天小南吸引了刘静，虽然TA没有精心打扮。	Xiaonan attracted Liujing today, although TA didn’t dress it up.	5.0344	2.444	2.9912			3.48987	1	1
15	b	今天小南吸引了刘静，虽然TA从来不看外表。	Xiaonan attracted Liujing today, although TA never cared much about appearance.	2.2648	5.0109	2.6972			3.3243	1	0
15	c	今天小南赞美了刘静，虽然TA并没那么优秀。	Xiaonan praised Liujing today, although TA is not that good.	4.2877	5.2028	4.6211	3.1501		4.31543	1	0
15	d	今天小南赞美了刘静，虽然TA只是出于客套。	Xiaonan praised Liujing today, although TA was just being polite.	4.3266	2.909	1.301			2.84553	1	0
16	a	昨天蓉蓉陷害了朱燕，虽然TA下手不是很重。	Rongrong tried to sabotage Zhuyan yesterday, although TA didn’t do it badly.	2.8319	2.5752	5.3023	3.7058		3.6038	1	1
16	b	昨天蓉蓉陷害了朱燕，虽然TA已经请了保镖。	Rongrong sabotage Zhuyan yesterday, although TA already had a bodyguard.	4.7141	4.4857	5.9761	2.673		4.46223	1	1
16	c	昨天蓉蓉鄙视了朱燕，虽然TA深受大众追捧。	Rongrong despised Zhuyan yesterday, although TA is popular among the others.	1.9777	2.6646	3.4648	2.2122		2.57983	1	0
16	d	昨天蓉蓉鄙视了朱燕，虽然TA知道这样不好。	Rongrong despised Zhuyan yesterday, although TA knew it was wrong.	5.2939	4.8082	3.6515			4.58453	1	0
17	a	刚才小赵扰乱了冬雨，虽然TA只是打个喷嚏。	Xiaozhao disturbed Dongyu right now, although TA just sneezed.	4.3266	1.8325				3.07955	1	1
17	b	刚才小赵扰乱了冬雨，虽然TA注意力很集中。	Xiaozhao disturbed Dongyu right now, although TA was really concentrated.	3.0481	5.3023	3.2504			3.86693	0	0
17	c	刚才小赵疏远了冬雨，虽然TA没惹什么是非。	Xiaozhao alienated Dongyu right now, although TA was not in any trouble.	5.2028	3.3143	5.3739	2.3997		4.07267	1	1
17	d	刚才小赵疏远了冬雨，虽然TA不想伤害友谊。	Xiaozhao alienated Dongyu right now, although TA didn't want to harm friendship.	5.8383	5.3267	3.7432	2.8136		4.43045	1	1
18	a	确实丁敏违背了晓雅，虽然TA良心上过不去。	Dingmin did go against Xiaoya, although TA was guilty.	2.6693	5.0583	2.3075			3.34503	0	0
18	b	确实丁敏违背了晓雅，虽然TA说话很有权威。	Dingmin did go against Xiaoya, although TA speaks with authority.	3.9535	5.3023	5.4611	2.3729		4.27245	1	0
18	c	确实丁敏很仇视晓雅，虽然TA没做错任何事。	Dingmin did hate Xiaoya, although TA didn’t do anything wrong.	5.2028	5.0877	4.5583	4.1737	4.99	4.8025	1	0
18	d	确实丁敏很仇视晓雅，虽然TA表面毕恭毕敬。	Dingmin did hate Xiaoya, although TA was ostensibly respectful.	2.8116	0.9542				1.8829	0	0
19	a	昨天佳乐玩弄了王立，虽然TA知道这不厚道。	Jiale made fun of Wangli yesterday, although TA knew it wasn’t cool.	5.2939	5.4579	5.8383	1.8921		4.62055	1	0
19	b	昨天佳乐玩弄了王立，虽然TA早就有所察觉。	Jiale made fun of Wangli yesterday, although TA had already noticed before.	3.1383	3.1408	2.5527			2.94393	0	0
19	c	昨天佳乐驱逐了王立，虽然TA跪下苦苦哀求。	Jiale drove Wangli out yesterday, although TA knelt and begged.	2.5798	2.0492	1.7076			2.1122	1	1
19	d	昨天佳乐驱逐了王立，虽然TA也是迫不得已。	Jiale drove Wangli out yesterday, although TA was forced to.	5.1199	5.9767	1.7709			4.28917	0	0
20	a	确实李雪引诱了成祥，虽然TA长得并不漂亮。	Lixue seduced Chengxiang, although TA was not very pretty.	4.0854	5.022	1.9868	4.0427		3.78423	1	0
20	b	确实李雪引诱了成祥，虽然TA自制力不算差。	Lixue seducedChengxiang, although TA's self-control was not poor.	1.5051	5.8383	4.1251	3.4794		3.73698	1	0
20	c	确实李雪追究了成祥，虽然TA没有什么嫌疑。	Lixue hold Chengxiang to account, although TA was not a suspect.	5.0344	5.3739	2.549			4.3191	1	0
20	d	确实李雪追究了成祥，虽然TA没有直接证据。	Lixue hold Chengxiang to account, although TA had no direct evidence.	5.0344	3.6418	3.7091			4.12843	1	0
21	a	上午项东出卖了小强，虽然TA已经开始后悔。	Xiangdong betrayed Xiaoqiang in the morning, although TA had started to regret.	4.7141	4.5069	3.1329			4.11797	1	0
21	b	上午项东出卖了小强，虽然TA已经十分警惕。	Xiangdong betrayed Xiaoqiang in the morning, although TA had been on high alert.	4.7141	3.2788	2.5038			3.4989	1	0
21	c	上午项东怪罪了小强，虽然TA已经将功补过。	Xiangdong blamed Xiaoqiang in the morning, although TA had made up for it.	4.7141	4.397	2.3927	2.6884	5.0507	3.84858	0	1
21	d	上午项东怪罪了小强，虽然TA才是罪魁祸首。	Xiangdong blamed Xiaoqiang in the morning, although TA was the one responsible.	4.5649	5.9767	1.8865			4.1427	0	0
22	a	刚才小宝挫败了文杰，虽然TA只是初出茅庐。	Xiaobao defeated Wenjie just now, although TA was just a beginner.	4.3266	1.0792				2.7029	0	0
22	b	刚才小宝挫败了文杰，虽然TA准备特别充分。	Xiaobao defeated Wenjie just now, although TA was well prepared.	4.3464	3.8532	2.7126			3.6374	1	0
22	c	刚才小宝更正了文杰，虽然TA回答并没有错。	Xiaobao corrected Wenjie just now, although TA didn’t give a wrong answer.	3.6096	4.2877	5.0344	4.5583		4.3725	1	0
22	d	刚才小宝更正了文杰，虽然TA并不是很确定。	Xiaobao corrected Wenjie just now, although TA was not sure.	4.2877	2.5752	5.3023	3.9952		4.0401	1	0
23	a	昨天小雅梦到了阳阳，虽然TA不想追忆故人。	Xiaoya dreamed of Yangyang yesterday, although TA didn't want to recall the old friend.	5.8383	5.3267	1.3424	1.1761		3.42087	1	0
23	b	昨天小雅梦到了阳阳，虽然TA不是真实人物。	Xiaoya dreamed of Yangyang yesterday, although TA is not a real person.	2.5752	3.4571	3.3041			3.11213	1	0
23	c	昨天小雅劝告了阳阳，虽然TA一点没听进去。	Xiaoya advised Yangyang yesterday, although TA didn’t listen at all.	4.3084	5.2028	4.7395	3.8298		4.52012	1	0
23	d	昨天小雅劝告了阳阳，虽然TA不想多管闲事。	Xiaoya advised Yangyang yesterday, although TA didn’t want to be nosy.	5.8383	5.3267	2.1847			4.4499	0	0
24	a	中午王婷撞倒了晓晓，虽然TA及时踩了刹车。	Wangting hit Xiaoxiao at noon, although TA hit the brakes in time.	2.7952	3.0187	5.9761	2.5988		3.5972	1	1
24	b	中午王婷撞倒了晓晓，虽然TA受伤并不严重。	Wangting hit Xiaoxiao at noon, although TA wasn’t seriously injured.	3.4536	1.9868	3.4928			2.97773	1	0
24	c	中午王婷痛打了晓晓，虽然TA只是犯了小错。	Wangting beat Xiaoxiao at noon, although TA just made one little mistake.	4.3266	3.6175	5.9761	4.5437	4.5583	4.60444	1	1
24	d	中午王婷痛打了晓晓，虽然TA知道体罚不好。	Wangting beat Xiaoxiao at noon, although TA knew the corporal punishment was bad.	5.2939	1.2553	3.6515			3.40023	1	0
25	a	昨天王浩击退了小叶，虽然TA赢得不太光彩。	Wanghao defeatXiaoye yesterday, although TA won disgracefully.	3.9224	5.022	0.301	2.2856		2.88275	1	0
25	b	昨天王浩击退了小叶，虽然TA准备非常充分。	Wanghao defeatXiaoye yesterday, although TA was well prepared.	4.3464	4.431	2.7126			3.83	1	0
25	c	昨天王浩打伤了小叶，虽然TA只是犯了小错。	Wanghao wounded Xiaoye yesterday, although TA just made one little mistake.	4.3266	3.6175	5.9761	4.5437	4.5583	4.60444	1	1
25	d	昨天王浩打伤了小叶，虽然TA事后觉得后悔。	Wanghao wounded Xiaoye yesterday, although TA regretted it afterwards.	2.1987	4.708	3.1329			3.34653	1	0
26	a	上周佳丽愚弄了小林，虽然TA只是为了好玩。	Jiali fooled Xiaolin last week, although TA did it just for fun.	4.3266	4.2618	3.0959			3.89477	1	0
26	b	上周佳丽愚弄了小林，虽然TA早就发现蹊跷。	Jiali fooled Xiaolin last week, although TA knew something was up before.	3.1383	4.2961	2.0569			3.16377	1	1
26	c	上周佳丽嫁给了小林，虽然TA长得不是很帅。	Jiali married Xiaolin last week, although TA was not very good-looking.	4.0854	5.022	2.5752	5.3023	3.3556	4.0681	1	0
26	d	上周佳丽嫁给了小林，虽然TA不是心甘情愿。	Jiali married Xiaolin last week, although TA was unwilling.	2.5752	1.7993				2.18725	0	0
27	a	昨天宏毅背叛了培培，虽然TA明知道会后悔。	Hongyi betrayed Peipei yesterday, although TA knew TA would regret it.	3.077	5.2939	5.4248	3.1329		4.23215	1	0
27	b	昨天宏毅背叛了培培，虽然TA最终选择原谅。	Hongyi betrayed Peipei yesterday, although TA eventually forgave it.	3.4451	3.8968	3.5314			3.62443	1	1
27	c	昨天宏毅护送了培培，虽然TA一再婉言拒绝。	Hongyi escorted Peipei yesterday, although TA had repeatedly refused.	1.8325	3.4594				2.64595	0	1
27	d	昨天宏毅护送了培培，虽然TA只是略表心意。	Hongyi escorted Peipei yesterday, although TA only briefly expressed (his) politeness.	4.3266	0.4771	2.4232			2.40897	1	1
28	a	确实飞宇诋毁了梦佳，虽然TA本意不想害人。	Feiyu calumniated Mengjia, although TA didn’t mean to hurt anyone.	2.2122	5.8383	5.3267	1.9494		3.83165	1	0
28	b	确实飞宇诋毁了梦佳，虽然TA并没触犯到谁。	Feiyu calumniated Mengjia, although TA didn’t offend anyone.	4.2877	5.2028	2.1399	5.1447	4.7225	4.29952	1	1
28	c	确实飞宇告发了梦佳，虽然TA一直为官清廉。	Feiyu prosecuted Mengjia, although TA has always been clean in work.	4.3901	3.2465	0.7782			2.80493	1	0
28	d	确实飞宇告发了梦佳，虽然TA确是受人蛊惑。	Feiyu prosecuted Mengjia, although TA was taken advantage of.	2.5955	5.9767	3.8896	5.2898	1.4771	3.84574	1	0
29	a	昨天糖糖迷惑了小冯，虽然TA手段不够高明。	Tangtang confused Xiaofeng yesterday, although TA didn’t do it in a very clever way.	2.9948	3.3351	2.179			2.8363	1	0
29	b	昨天糖糖迷惑了小冯，虽然TA一直比较警惕。	Tangtang confused Xiaofeng yesterday, although TA always stayed alert.	4.3901	3.5299	2.5038			3.4746	1	0
29	c	昨天糖糖原谅了小冯，虽然TA认错态度一般。	Tangtang forgave Xiaofeng yesterday, although TA didn't have a good attitude of apology.	2.1644	3.099	3.4126			2.892	1	0
29	d	昨天糖糖原谅了小冯，虽然TA不甘就此罢休。	Tangtang forgave Xiaofeng yesterday, although TA wouldn’t let it go.	0.9542	2.3874	2.1673			1.8363	1	0
30	a	刚才宇童骚扰了小康，虽然TA没有什么恶意。	Yutong harassed Xiaokang just now, although TA meant no harm.	5.0344	5.3739	2.4871			4.29847	1	0
30	b	刚才宇童骚扰了小康，虽然TA多次表示反感。	Yutong harassed Xiaokang just now, although TA expressed disgust many times.	2.3502	3.2458	2.2856			2.6272	1	1
30	c	刚才宇童催促了小康，虽然TA已经快马加鞭。	Yutong urged Xiaokang just now, although TA had accelerated.	4.7141					4.7141	0	1
30	d	刚才宇童催促了小康，虽然TA并不是很着急。	Yutong urged Xiaokang just now, although TA was not in a hurry.	4.2877	2.5752	5.3023	2.8451		3.75257	1	0
31	a	昨天海州忍受了沛文，虽然TA内心十分不满。	Haizhou tolerated Peiwen yesterday, although TA wasn’t happy about it.	3.1596	3.2788	2.4065			2.9483	1	0
31	b	昨天海州忍受了沛文，虽然TA只是有些唠叨。	Haizhou tolerated Peiwen yesterday, although TA was just a little chatty.	4.3266	3.9489	2.4579			3.5778	1	0
31	c	昨天海州安抚了沛文，虽然TA不屑被人同情。	Haizhou comforted Peiwen yesterday, although TA disdained being pitied.	1.7709	4.8175	5.2898	2.9201		3.69957	1	0
31	d	昨天海州安抚了沛文，虽然TA只是意思一下。	Haizhou comforted Peiwen yesterday, although TA was just being polite.	4.3266	4.2842	4.4341			4.3483	1	1
32	a	昨晚嘉莲说服了立雪，虽然TA没费吹灰之力。	Jialian convinced Lixue last night, although TA persuaded perfunctorily.	5.2028	3.0577	3.266	2.8195	3.3576	3.54072	0	0
32	b	昨晚嘉莲说服了立雪，虽然TA答应得很勉强。	Jialian convinced Lixue last night, although TA agreed reluctantly.	3.5107	5.022	5.3023	2.4362		4.0678	1	1
32	c	昨晚嘉莲奉承了立雪，虽然TA其实并不买账。	Jialian flattered Lixue last night, although TA didn't actually accept it.	3.8492	1.9868	1.3802			2.4054	1	0
32	d	昨晚嘉莲奉承了立雪，虽然TA说得不太流利。	Jialian flattered Lixue last night, although TA was not very good at flattery.	5.3559	5.022	0.301	1.6812		3.09003	1	1

## Sheet: Experiment 3
item	condition	materials in Chinese	materials in English (translated)
1	a	上周春丽震惊了小静好几次，因为TA连破几项纪录。	Chunli surprised Xiaojing in the morning for many times, because TA broke the swimming records in succession.
1	b	上周春丽震惊了小静好几次，因为TA一直期待很低。	Chunli surprised Xiaojing in the morning for many times, because TA has always had a low expectation.
1	c	上周春丽震惊了小静好几次，虽然TA只是正常发挥。	Chunli surprised Xiaojing in the morning for many times, although TA just performed within the call of duty.
1	d	上周春丽震惊了小静好几次，虽然TA早有心理准备。	Chunli surprised Xiaojing in the morning for many times, although TA had been mentally prepared.
2	a	确实苏明激怒了周海好几回，因为TA说话口无遮拦。	Suming did infuriate Zhouhai for many times, because TA had a big mouth.
2	b	确实苏明激怒了周海好几回，因为TA受不了被监视。	Suming did infuriate Zhouhaifor many times, because TA couldn’t stand being watched.
2	c	确实苏明激怒了周海好几回，虽然TA只是说了实话。	Suming did infuriate Zhouhaifor many times, although TA just told the truth.
2	d	确实苏明激怒了周海好几回，虽然TA平时很少动怒。	Suming did infuriate Zhouhaifor many times, although TA rarely gets angry.
3	a	确实郑杰惹烦了小刚好几次，因为TA一直问这问那。	Zhengjie surely annoyed Xiaogangfor several times, because TA kept asking questions.
3	b	确实郑杰惹烦了小刚好几次，因为TA受不了被唠叨。	Zhengjie surely annoyed Xiaogangfor several times, because TA couldn’t stand being nagged.
3	c	确实郑杰惹烦了小刚好几次，虽然TA说话十分小心。	Zhengjie surely annoyed Xiaogang for several times, although TA was cautious in saying.
3	d	确实郑杰惹烦了小刚好几次，虽然TA很少反感别人。	Zhengjie surely annoyed Xiaogangfor several times, although TA rarely loathes others.
4	a	昨天小莉惹恼了付海好几下，因为TA做事毛毛躁躁。	Xiaoli nettled Fuhai for several times yesterday, because TA worked carelessly.
4	b	昨天小莉惹恼了付海好几下，因为TA讨厌被人说教。	Xiaoli nettled Fuhaiforseveral times yesterday, because TA hated being sermonized.
4	c	昨天小莉惹恼了付海好几下，虽然TA讲话非常谨慎。	Xiaoli nettled Fuhai for several timesyesterday, although TA was very careful about the way of speaking.
4	d	昨天小莉惹恼了付海好几下，虽然TA一向宽宏大量。	Xiaoli nettled Fuhaifor several times yesterday, although TA has always been lenient.
5	a	确实小柯欺骗了建国很多次，因为TA实在迫不得已。	Xiaoke certainly beguiled Jianguo for many times, because TA didn't have a choice.
5	b	确实小柯欺骗了建国很多次，因为TA防范意识很低。	Xiaoke certainly beguiled Jianguo for many times, because TA has low awareness of prevention.
5	c	确实小柯欺骗了建国很多次，虽然TA平时为人老实。	Xiaoke certainly beguiled Jianguo for many times, although TA is usually honest.
5	d	确实小柯欺骗了建国很多次，虽然TA并不容易上当。	Xiaoke certainly beguiled Jianguofor many times, although TA wasn’t easily fooled.
6	a	昨天贝贝辜负了庄静好几次，因为TA比分一直落后。	Beibei disappointed Zhuangjing for several times yesterday, because TAhad been behind in the score.
6	b	昨天贝贝辜负了庄静好几次，因为TA一直寄予厚望。	Beibei disappointed Zhuangjing for several times yesterday, because TA has always been thought highly of.
6	c	昨天贝贝辜负了庄静好几次，虽然TA比赛十分努力。	Beibei disappointed Zhuangjing for many timesyesterday, although TA had been working really hard in the competition.
6	d	昨天贝贝辜负了庄静好几次，虽然TA本来也不看好。	Beibei disappointed Zhuangjing for many timesyesterday, although TA had no expectations.
7	a	刚才小乔触怒了黄灿不假，因为TA张口就是要钱。	Xiaoqiao truly irritated Huangcan just now, because TA kept asking for money.
7	b	刚才小乔触怒了黄灿不假，因为TA受够了被控制。	Xiaoqiao truly irritated Huangcan just now, because TA has had enough of being controlled.
7	c	刚才小乔触怒了黄灿不假，虽然TA没说错什么话。	Xiaoqiao truly irritated Huangcan just now, although TA didn’t say anything wrong.
7	d	刚才小乔触怒了黄灿不假，虽然TA平时很少发火。	Xiaoqiao truly irritated Huangcan just now, although TA rarely gets angry.
8	a	刚才小红打扰了雅莉很多遍，因为TA一直啰哩啰嗦。	Xiaohong bothered Yali for many times just now, because TA was always droning on something.
8	b	刚才小红打扰了雅莉很多遍，因为TA正在专心看书。	Xiaohong bothered Yali for many times just now, because TA was concentrating on reading.
8	c	刚才小红打扰了雅莉很多遍，虽然TA已经压低音量。	Xiaohong bothered Yali for many timesjust now, although TA had lowered the voice.
8	d	刚才小红打扰了雅莉很多遍，虽然TA已经戴了耳塞。	Xiaohong bothered Yali for many timesjust now, although TA had worn earplugs.
9	a	确实徐帆感动了露露不假，因为TA一直不离不弃。	Xufan really indeed moved Lulu, because TA was always by the side.
9	b	确实徐帆感动了露露不假，因为TA觉得有了依靠。	Xufan really indeed moved Lulu, because TAhad someone to depend on.
9	c	确实徐帆感动了露露不假，虽然TA用的都是套路。	Xufan really indeedmoved Lulu, although TA had it all planned.
9	d	确实徐帆感动了露露不假，虽然TA看着无动于衷。	Xufan really indeed moved Lulu, although TA looked Poker Face.
10	a	之前彩霞辞别了小高一次，因为TA想要独自闯荡。	Caixia bade adieu to Xiaogao once before, because TA wanted to make a living alone.
10	b	之前彩霞辞别了小高一次，因为TA没了利用价值。	Caixia bade adieu to Xiaogao once before, because TA had no value.
10	c	之前彩霞辞别了小高一次，虽然TA走得不情不愿。	Caixia bade adieu to Xiaogao oncebefore, although TA didn’t want to go.
10	d	之前彩霞辞别了小高一次，虽然TA试图百般挽留。	Caixia bade adieu to Xiaogao oncebefore, although TA had tried to detain.
11	a	确实小易启发了永琪很多，因为TA想法特别超前。	Xiaoyi inspired Yongqi a lot indeed, because TA had a profound thinking.
11	b	确实小易启发了永琪很多，因为TA觉得恍然大悟。	Xiaoyi inspired Yongqi a lot indeed, because TA was suddenly enlightened.
11	c	确实小易启发了永琪很多，虽然TA只是随口一说。	Xiaoyi inspired Yongqi a lotindeed, although TA just said it casually.
11	d	确实小易启发了永琪很多，虽然TA心里并不服气。	Xiaoyi inspired Yongqi a lotindeed, although TA was not convinced at heart.
12	a	之前航航忘记了慧芳几次，因为TA得了老年痴呆。	Hanghang forgot Huifang for many times before, because TA fell seriously ill.
12	b	之前航航忘记了慧芳几次，因为TA已经去世太久。	Hanghang forgot Huifangfor many times before, because TA had been past for a long time.
12	c	之前航航忘记了慧芳几次，虽然TA写进了备忘录。	Hanghang forgot Huifang for many timesbefore, although TA put it in the memo.
12	d	之前航航忘记了慧芳几次，虽然TA非常引人注目。	Hanghang forgot Huifang for many timesbefore, although TA was very attractive.
13	a	刚才大雄打动了苗苗不假，因为TA送了一份大礼。	Daxiong really moved Miaomiao just now, because TA sent a gift.
13	b	刚才大雄打动了苗苗不假，因为TA从来没被爱过。	Daxiong really moved Miaomiao just now, because TA had never been cared for.
13	c	刚才大雄打动了苗苗不假，虽然TA没花什么心思。	Daxiong really moved Miaomiao just now, although TA didn’t put much effort into it.
13	d	刚才大雄打动了苗苗不假，虽然TA不太满意礼物。	Daxiong really moved Miaomiao just now, although TA was not satisfied with the gift.
14	a	昨天毛毛刺激了伊文好几次，因为TA车技进步飞速。	Maomao upset Yiwen for many times yesterday, because TA made a rapid progress in driving.
14	b	昨天毛毛刺激了伊文好几次，因为TA没想过被超越。	Maomao upset Yiwen for many times yesterday, because TA didn't expect to be surpassed.
14	c	昨天毛毛刺激了伊文好几次，虽然TA无心造成伤害。	Maomao upset Yiwen for many times yesterday, although TA didn’t mean it.
14	d	昨天毛毛刺激了伊文好几次，虽然TA没有反应过来。	Maomao upset Yiwenfor many times yesterday, although TA didn’t realize it.
15	a	今天小南吸引了刘静好几下，因为TA穿搭很有品味。	Xiaonan attracted Liujing several times today, because TA had good taste in clothes.
15	b	今天小南吸引了刘静好几下，因为TA羡慕完美身材。	Xiaonan attracted Liujing several times today, because TA admired the perfect figure.
15	c	今天小南吸引了刘静好几下，虽然TA没有精心打扮。	Xiaonan attracted Liujingseveral times today, although TA didn’t dress it up.
15	d	今天小南吸引了刘静好几下，虽然TA从来不看外表。	Xiaonan attracted Liujing several timestoday, although TA never cared much about appearance.
16	a	昨天蓉蓉陷害了朱燕不假，因为TA想要祸水东引。	Rongrong certainly tried to sabotage Zhuyan yesterday, because TA wanted to shift the blame onto others.
16	b	昨天蓉蓉陷害了朱燕不假，因为TA看着涉世不深。	Rongrong certainlytried to sabotage Zhuyan yesterday, because TA seemed to be wet behind the ears.
16	c	昨天蓉蓉陷害了朱燕不假，虽然TA下手不是很重。	Rongrong certainly set Zhuyan up yesterday, although TA didn’t do it badly.
16	d	昨天蓉蓉陷害了朱燕不假，虽然TA已经请了保镖。	Rongrong certainly set Zhuyan up yesterday, although TA already had a bodyguard.
17	a	刚才小赵扰乱了冬雨一下，因为TA不按套路出牌。	Xiaozhao disturbed Dongyu once right now, because TA did something unexpected
17	b	刚才小赵扰乱了冬雨一下，因为TA正在思考问题。	Xiaozhao disturbed Dongyu once right now, because TA was thinking about the question.
17	c	刚才小赵扰乱了冬雨一下，虽然TA只是打个喷嚏。	Xiaozhao disturbed Dongyuonce right now, although TA just sneezed.
17	d	刚才小赵扰乱了冬雨一下，虽然TA注意力很集中。	Xiaozhao disturbed Dongyu onceright now, although TA was concentrated.
18	a	确实丁敏违背了晓雅很多次，因为TA向来不畏强权。	Dingmin did go against Xiaoya for many times, because TA is always fearless of power.
18	b	确实丁敏违背了晓雅很多次，因为TA不是民心所向。	Dingmin did go against Xiaoya for many times, because TA did not win public wills.
18	c	确实丁敏违背了晓雅很多次，虽然TA良心上过不去。	Dingmin did go against Xiaoya for many times, although TA was guilty.
18	d	确实丁敏违背了晓雅很多次，虽然TA说话很有权威。	Dingmin did go against Xiaoya for many times, although TA speaks with authority.
19	a	昨天佳乐玩弄了王立一次，因为TA喜欢看人出糗。	Jiale made fun of Wangli once yesterday, because TA liked to embarrassing others.
19	b	昨天佳乐玩弄了王立一次，因为TA过于头脑简单。	Jiale made fun of Wangli once yesterday, because TA was simple-minded.
19	c	昨天佳乐玩弄了王立一次，虽然TA知道这不厚道。	Jiale made fun of Wangli once yesterday, although TA knew it wasn’t cool.
19	d	昨天佳乐玩弄了王立一次，虽然TA早就有所察觉。	Jiale made fun of Wangli once yesterday, although TA had already noticed before.
20	a	确实李雪引诱了成祥好几次，因为TA深知此法有用。	Lixue seduced Chengxiang several times, because TA knew this was a useful way.
20	b	确实李雪引诱了成祥好几次，因为TA非常容易上钩。	Lixue seduced Chengxiang several times, because TA could easily be taken in.
20	c	确实李雪引诱了成祥好几次，虽然TA长得并不漂亮。	Lixue seduced Chengxiang several times, although TA was not very pretty.
20	d	确实李雪引诱了成祥好几次，虽然TA自制力不算差。	Lixue seduced Chengxiang several times, although TA's self-control was not poor.
21	a	上午项东出卖了小强不假，因为TA遭到威逼利诱。	Xiangdong really betrayed Xiaoqiang in the morning, because TA was bribed and threatened.
21	b	上午项东出卖了小强不假，因为TA过于轻信朋友。	Xiangdong really betrayed Xiaoqiang in the morning, because TA was too credulous of friends.
21	c	上午项东出卖了小强不假，虽然TA已经开始后悔。	Xiangdong really betrayed Xiaoqiang in the morning, although TA had started to regret.
21	d	上午项东出卖了小强不假，虽然TA已经十分警惕。	Xiangdong really betrayed Xiaoqiang in the morning, although TA had been on high alert.
22	a	刚才小宝挫败了文杰几下，因为TA连拿五局胜利。	Xiaobao defeated Wenjie several times just now, because TA won five games in succession.
22	b	刚才小宝挫败了文杰几下，因为TA输得落花流水。	Xiaobao defeated Wenjie several times just now, because TA failed badly.
22	c	刚才小宝挫败了文杰几下，虽然TA只是初出茅庐。	Xiaobao defeated Wenjie several times just now, although TA was just a beginner.
22	d	刚才小宝挫败了文杰几下，虽然TA准备特别充分。	Xiaobao defeated Wenjie several timesjust now, although TA was well prepared.
23	a	昨天小雅梦到了阳阳好几次，因为TA十分怀念过去。	Xiaoya dreamed of Yangyang for many times yesterday, because TA missed the old days.
23	b	昨天小雅梦到了阳阳好几次，因为TA生前经常帮人。	Xiaoya dreamed of Yangyang for many times yesterday, because TA always helped others during lifetime.
23	c	昨天小雅梦到了阳阳好几次，虽然TA不想追忆故人。	Xiaoya dreamed of Yangyang for many times yesterday, although TA didn't want to recall the old friend.
23	d	昨天小雅梦到了阳阳好几次，虽然TA不是真实人物。	Xiaoya dreamed of Yangyang for many times yesterday, although TA is not a real person.
24	a	中午王婷撞倒了晓晓不假，因为TA 开车非常鲁莽。	Wangting surely hit Xiaoxiao at noon, because TA was driving carelessly.
24	b	中午王婷撞倒了晓晓不假，因为TA挡在马路中间。	Wangting surely hit Xiaoxiao at noon, because TA blocked in the way.
24	c	中午王婷撞倒了晓晓不假，虽然TA及时踩了刹车。	Wangting surely hit Xiaoxiao at noon, although TA hit the brakes in time.
24	d	中午王婷撞倒了晓晓不假，虽然TA受伤并不严重。	Wangting surely hit Xiaoxiao at noon, although TA wasn’t seriously injured.
25	a	昨天王浩击退了小叶不假，因为TA准备十分充分。	Wanghao did defeat Xiaoye yesterday, because TA was well prepared.
25	b	昨天王浩击退了小叶不假，因为TA没有多少实力。	Wanghao did defeat Xiaoye yesterday, because TA was powerless.
25	c	昨天王浩击退了小叶不假，虽然TA赢得不太光彩。	Wanghao diddefeat Xiaoye yesterday, although TA won disgracefully.
25	d	昨天王浩击退了小叶不假，虽然TA准备非常充分。	Wanghao diddefeat Xiaoye yesterday, although TA was well prepared.
26	a	上周佳丽愚弄了小林一把，因为TA其实早有预谋。	Jiali fooled Xiaolin once last week, because TA planned it.
26	b	上周佳丽愚弄了小林一把，因为TA反应特别迟钝。	Jiali fooled Xiaolin once last week, because TA was dull.
26	c	上周佳丽愚弄了小林一把，虽然TA只是为了好玩。	Jiali fooled Xiaolinonce last week, although TA did it just for fun.
26	d	上周佳丽愚弄了小林一把，虽然TA早就发现蹊跷。	Jiali fooled Xiaolinonce last week, although TA knew something was up before.
27	a	昨天宏毅背叛了培培不假，因为TA没能经住诱惑。	Hongyi certainly betrayed Peipei yesterday, because TA succumbed to the temptation.
27	b	昨天宏毅背叛了培培不假，因为TA做事过于强势。	Hongyi certainly betrayed Peipei yesterday, because TA was too dominant.
27	c	昨天宏毅背叛了培培不假，虽然TA明知道会后悔。	Hongyi certainly betrayed Peipei yesterday, although TA knew TA would regret it.
27	d	昨天宏毅背叛了培培不假，虽然TA最终选择原谅。	Hongyi certainly betrayed Peipei yesterday, although TA eventually forgave it.
28	a	确实飞宇诋毁了梦佳好几次，因为TA习惯背后捅刀。	Feiyu calumniated Mengjiafor many times, because TA was used to stabbing in the back.
28	b	确实飞宇诋毁了梦佳好几次，因为TA过于出类拔萃。	Feiyu calumniated Mengjia for many times, because TA was too outstanding.
28	c	确实飞宇诋毁了梦佳好几次，虽然TA本意不想害人。	Feiyu calumniated Mengjia for many times, although TA didn’t mean to hurt anyone.
28	d	确实飞宇诋毁了梦佳好几次，虽然TA并没触犯到谁。	Feiyu calumniated Mengjiafor many times, although TA didn’t offend anyone.
29	a	昨天糖糖迷惑了小冯一下，因为TA耍了一点心机。	Tangtang confused Xiaofeng once yesterday, because TA played a trick.
29	b	昨天糖糖迷惑了小冯一下，因为TA十分麻痹大意。	Tangtang confused Xiaofeng once yesterday, because TA let down the guard.
29	c	昨天糖糖迷惑了小冯一下，虽然TA手段不够高明。	Tangtang confused Xiaofeng once yesterday, although TA didn’t do it in a very clever way.
29	d	昨天糖糖迷惑了小冯一下，虽然TA一直比较警惕。	Tangtang confused Xiaofeng once yesterday, although TA always stays alert.
30	a	刚才宇童骚扰了小康很久，因为TA觉得特别寂寞。	Yutong harassed Xiaokang for a long time just now, because TA felt bored.
30	b	刚才宇童骚扰了小康很久，因为TA长得十分漂亮。	Yutong harassed Xiaokang for a long time just now, because TA was attractive.
30	c	刚才宇童骚扰了小康很久，虽然TA没有什么恶意。	Yutong harassed Xiaokang for a long time just now, although TA meant no harm.
30	d	刚才宇童骚扰了小康很久，虽然TA多次表示反感。	Yutong harassed Xiaokang for a long time just now, although TA expressed disgust many times.
31	a	昨天海州忍受了沛文很久，因为TA需要维护关系。	Haizhou tolerated Peiwen for a long time yesterday, because TA had to maintain relationship.
31	b	昨天海州忍受了沛文很久，因为TA只是初次犯错。	Haizhou tolerated Peiwen for a long time yesterday, because TA made mistakes for the first time.
31	c	昨天海州忍受了沛文很久，虽然TA内心十分不满。	Haizhou tolerated Peiwen for a long time yesterday, although TA wasn’t happy about it.
31	d	昨天海州忍受了沛文很久，虽然TA只是有些唠叨。	Haizhou tolerated Peiwen for a long time yesterday, although TA was just a little chatty.
32	a	昨晚嘉莲说服了立雪好几次，因为TA觉得要有规划。	Jialian convinced Lixue several times yesterday, because TA thought that organizing in advance is necessary.
32	b	昨晚嘉莲说服了立雪好几次，因为TA没有什么主见。	Jialian convinced Lixue several times yesterday, because TA had no idea.
32	c	昨晚嘉莲说服了立雪好几次，虽然TA没费吹灰之力。	Jialian convinced Lixue several timesyesterday, although TA persuaded perfunctorily.
32	d	昨晚嘉莲说服了立雪好几次，虽然TA答应得很勉强。	Jialian convinced Lixue several timesyesterday, although TA agreed reluctantly.
